# Supplementary material for: The impact of three thioxothiazolidin compounds on trehalase activity and development of Spodoptera frugiperda larvae
Source: PeerJ. 2024 Oct 9;12:e18233. doi: 10.7717/peerj.18233 (PMC11470766; doi:10.7717/peerj.18233)
Supplement: Supplemental Information 1 [file peerj-12-18233-s001.zip]

Archive with 7 entries (6 files):
- peerj-101514-phenotype/
- peerj-101514-phenotype/Picture of phenotypes.pptx
- peerj-101514-phenotype/Picture of the normal phenotype at the prepupal stage.JPG
- peerj-101514-phenotype/Picture of the normal phenotype at the pupal stage.JPG
- peerj-101514-phenotype/Pictures of normal phenotypes of 4th instar larvae.jpg
- peerj-101514-phenotype/Pictures of normal phenotypes of 5th instar larvae.JPG
- peerj-101514-phenotype/Pictures of normal phenotypes of 6th instar larvae.JPG
