# Supplementary material for: The impact of three thioxothiazolidin compounds on trehalase activity and development of Spodoptera frugiperda larvae
Source: PeerJ. 2024 Oct 9;12:e18233. doi: 10.7717/peerj.18233 (PMC11470766; doi:10.7717/peerj.18233)
Supplement: Supplemental Information 2 [file peerj-12-18233-s002.xlsx]

## Sheet: trehalase activity
24 h Soluble trehalase activity					24 h Membrane-bound trehalase activity
2%DMSO	1G	2G	11G		2%DMSO	1G	2G	11G
0.00992576	0.00804601	0.0122811	0.0093349		0.0216621	0.0119146	0.0133324	0.00612927
0.00833045	0.00623982	0.0053638	0.00928517		0.0183994	0.0173363	0.0126041	0.0132912
0.00889148	0.00776893	0.00885066	0.00579183		0.0225214	0.0127649	0.0126823	0.0116533
48 h Soluble trehalase activity					48 h Membrane-bound trehalase activity
2%DMSO	1G	2G	11G		2%DMSO	1G	2G	11G
0.00950111	0.00698741	0.00618842	0.00616217		0.0340207	0.0119568	0.0111358	0.0189662
0.0095561	0.00644681	0.00594872	0.00553234		0.0309806	0.0113678	0.0104617	0.0172042
0.0101227	0.0062229	0.00590696	0.00599318		0.0300065	0.0129	0.00996065	0.0165247

## Sheet: Chitin content
24 hour Chitin content					48 hour Chitin content
2%DMSO	1G	2G	11G		2%DMSO	1G	2G	11G
0.00680352	0.0044656	0.00569696	0.00498976		0.00607136	0.0063376	0.00472352	0.00509792
0.00537248	0.00506464	0.0055472	0.00258528		0.00677856	0.00597152	0.00479008	0.00578848
0.00651232	0.00497312	0.00640416	0.00429088		0.00653532	0.006088	0.00464864	0.00529088

## Sheet: Chitinase activity 
24 hour Chitinase activity					48 hour Chitinase activity
2%DMSO	1G	2G	11G		2%DMSO	1G	2G	11G
6.70325	11.9227	9.08464	9.34324		8.00095	3.86577	9.39116	4.01196
6.93113	10.6403	6.55072	6.3844		6.45233	2.84631	10.4252	5.71885
7.61423	10.9729	7.73105	9.98685		7.08261	3.02311	8.46032	5.32336

## Sheet: Larvae weight
Fourth instar					Fifth instar					Sixth instar					Pre-pupa stage					Pupa stage
2%DMSO	1G	2G	11G		2%DMSO	1G	2G	11G		2%DMSO	1G	2G	11G		2%DMSO	1G	2G	11G		2%DMSO	1G	2G	11G
0.0201	0.0229	0.0249	0.0218		0.0989	0.0973	0.1133	0.0901		0.3627	0.3809	0.3995	0.3745		0.2426	0.2542	0.2885	0.2888		0.2301	0.2507	0.2373	0.2686
0.0297	0.0062		0.0316		0.1087			0.1086		0.3822			0.3477		0.2387			0.2464		0.2128			0.2272
0.0174			0.0274		0.0904			0.1036		0.3636			0.3892		0.2377			0.2403		0.2206			0.2215
0.0298	0.0062	0.0247	0.0344		0.1416		0.102	0.1235		0.4487		0.4535	0.3149		0.2444		0.3146	0.2133		0.2253		0.2614	0.1757
0.0187	0.0171	0.0188	0.0276		0.0739	0.0569	0.086	0.0993		0.3367	0.284	0.3359	0.292		0.2351	0.259	0.3043	0.2596		0.2171	0.2353	0.2336	0.2073
0.0268	0.0269	0.0233	0.0276		0.099	0.0486	0.1032	0.11		0.4186	0.3235	0.3824	0.3332		0.2596	0.2527	0.2611	0.2279		0.2449	0.2361	0.2486	0.2053
0.021	0.0097	0.0157	0.0176		0.0836	0.027	0.1095	0.1004		0.3222	0.3041	0.2838	0.3302		0.2288	0.2843		0.243		0.2183			0.2326
0.0214	0.0121	0.016	0.0097		0.0892	0.0361	0.0728			0.3347	0.3199	0.373			0.2246	0.32	0.2601			0.2126		0.241
0.0114	0.0193	0.0199			0.0526	0.1265	0.087			0.2962	0.3847	0.4197			0.2106	0.2734	0.284			0.1999	0.2312
0.0202		0.0164			0.0849		0.0895			0.3224		0.2275			0.2172					0.2065
0.0173	0.0164		0.0251		0.1037	0.0975		0.0927		0.4239	0.3898		0.363		0.2508	0.2924		0.2153		0.238			0.2002
		0.0089	0.0193				0.0165	0.0937					0.374					0.2241					0.2111
0.0023		0.0166	0.03				0.08	0.0966				0.3131	0.3258				0.223	0.2166				0.2101	0.1989
0.013	0.0204	0.0234	0.0248		0.0552		0.0862	0.1539		0.2824		0.3494	0.4392		0.2214		0.2812	0.2496		0.2105			0.2233
0.0163		0.0165	0.0191		0.0904		0.0188	0.1047		0.2586			0.4016		0.1919			0.233		0.1813			0.217
0.0186		0.0177	0.0245		0.1043		0.0855	0.0962		0.3135		0.4456	0.3567		0.2363			0.2207		0.2235			0.2034
0.021	0.0193	0.0256	0.0191		0.0785	0.1166	0.0705	0.0793		0.3393	0.3869	0.3753	0.3519		0.251		0.2494	0.2304		0.239		0.2299	0.2142
0.0271	0.0131	0.0235	0.0172		0.1174	0.0916	0.0889	0.1156		0.4535	0.4465	0.409	0.3875		0.2428	0.2691	0.2683	0.2476		0.2213	0.2399	0.2479	0.2124
	0.0233	0.028	0.0209			0.1142	0.2788	0.1294			0.3469	0.4195	0.4421			0.2343	0.2936	0.2507			0.217	0.2667	0.2327
0.0302			0.0161		0.0851			0.0921		0.3095			0.3769		0.2178			0.229		0.1882			0.2137
		0.0162	0.0241				0.0737	0.0964				0.401	0.3508				0.2481	0.2344				0.2238	0.215
0.0217	0.0193	0.0197	0.0227		0.1095	0.098	0.1053	0.123		0.4081	0.4122	0.439	0.3914		0.2228	0.3036	0.2479	0.3016		0.2098	0.241	0.2343
0.017	0.0196	0.0203	0.0261		0.0978	0.0921	0.1162			0.3752	0.3569	0.4098			0.2626	0.2669	0.2575			0.2505		0.2463
0.0094		0.0127	0.0273		0.0124		0.1008	0.1085				0.4327	0.344				0.2748	0.22				0.254	0.2072
0.0131	0.0176		0.0179		0.0632	0.1109		0.1		0.307			0.375		0.2341			0.2487		0.2112			0.2333
0.0034	0.0245	0.0114				0.1133	0.0844				0.4035	0.3977				0.2373	0.3058				0.227
0.0226	0.0206	0.0281	0.0293		0.0912	0.1099	0.1318	0.1433		0.0952	0.3462	0.416	0.4165			0.2281	0.2441	0.2517			0.2112	0.23	0.2298
0.0243	0.0227	0.0164	0.0305		0.1092	0.1016	0.1004	0.0947		0.3565	0.3504	0.2926	0.3325		0.2191	0.2457		0.2334		0.2048			0.2065
0.0201	0.0216	0.0238	0.0253		0.0546	0.1001	0.1018	0.122		0.2113	0.3377	0.3909	0.3474		0.1711	0.2737	0.2337	0.2312		0.1634		0.209	0.2225
0.019	0.0255	0.0214	0.0213		0.0926	0.0981	0.0953	0.1163		0.3679	0.3808	0.4169	0.3306		0.2431	0.2685	0.2523	0.2376		0.2324		0.2305	0.2217
0.023					0.1065					0.3649					0.2318					0.2215
0.0028
0.0226	0.0203	0.0184	0.037		0.1111	0.075	0.0785	0.1723		0.3448	0.3631	0.3664	0.3397		0.2264	0.2681	0.2341			0.2112	0.2109	0.2207
	0.0121	0.0235	0.0279			0.0632	0.1332	0.1129			0.2794	0.4312	0.3913			0.2111	0.3078				0.2007
0.0179	0.021	0.0237	0.0185		0.0683	0.0887	0.1049	0.0858		0.3306	0.4018	0.4497	0.3368		0.2364	0.3223	0.2845				0.2709
	0.0237		0.0337			0.1088		0.1322			0.4357		0.3727			0.3225
	0.0181	0.0143	0.0189			0.0728	0.0598	0.1139			0.2862	0.3351	0.3106			0.2112	0.2356	0.2254			0.1904	0.2213
0.01	0.0221	0.024				0.0793	0.1026				0.3393	0.3572				0.2254					0.2152
	0.0222		0.0181			0.0952		0.113			0.4154		0.3758			0.2456		0.2499			0.2257		0.2277
	0.0264	0.0148	0.0153			0.1026	0.0909	0.115			0.3747	0.4063	0.5032			0.2685	0.2774	0.2817					0.258
0.0194	0.0245		0.0173		0.086	0.0863		0.0853		0.3234	0.4058		0.3982		0.2018	0.2393		0.2648		0.1873	0.2192		0.2321
0.0181		0.0219	0.0238		0.0847		0.0795	0.1538		0.3225		0.4208	0.383		0.2158		0.272	0.2322		0.206		0.2505	0.2212
0.0103	0.0118	0.0234	0.0331				0.1038	0.1429				0.4091	0.4034				0.2392	0.2299				0.217	0.2109
0.0161	0.0067	0.0219	0.0192		0.0431	0.0264	0.0823	0.1304		0.2958		0.4263	0.4325		0.2324		0.2551	0.2469		0.1992			0.2273
0.0149	0.0179	0.0212	0.0151		0.0273	0.1087	0.0887	0.092		0.0458	0.502	0.4097	0.3306			0.2754	0.2696	0.2449			0.251	0.2544	0.222
0.0141	0.022	0.0241	0.0116		0.0713	0.0868	0.0995	0.0432		0.2507	0.392	0.4492	0.3834		0.1709	0.2915	0.2451	0.2676		0.1577			0.2573
	0.0164	0.0127	0.0152			0.0606	0.0681	0.0919			0.3126	0.253	0.4379			0.2259	0.2005	0.224				0.1753	0.2113
0.0167			0.0151		0.1039			0.0974		0.3947			0.4435		0.2343			0.2418		0.2202			0.2236
0.026	0.0138	0.0267	0.032		0.0991	0.0554	0.0888	0.1263		0.388	0.3255	0.3309	0.4941		0.2451	0.2649	0.2149	0.292		0.2339	0.2271	0.1957	0.2769
	0.0156	0.0203	0.0161			0.0669	0.1045	0.1121			0.3036	0.4136	0.4025			0.2489	0.2581	0.2314				0.2354	0.2146
		0.0178	0.0176				0.0909	0.0768				0.3821	0.312				0.2597	0.2244
0.0273	0.0107	0.0201	0.019		0.0962	0.0578	0.0853	0.0757		0.3559	0.2764	0.4718	0.3373		0.2396	0.2266	0.306	0.291		0.2217	0.1804	0.2724
	0.0223	0.0112	0.0231			0.0666	0.0763	0.1018			0.3247	0.3261	0.4446				0.2155	0.3046				0.2012
0.0173	0.0192	0.022	0.0276		0.0704	0.0694	0.089	0.151		0.3483	0.3676	0.3884	0.4687		0.2316		0.2406	0.2698		0.2114		0.2039	0.2486
0.0216		0.0269	0.0134		0.0659		0.1459			0.2999		0.4482			0.2093		0.2801			0.1944
0.0171	0.0272	0.0218	0.0164		0.0799	0.0837	0.0864	0.117		0.3791	0.3727	0.3318			0.2405	0.2126	0.2433			0.2201	0.2037	0.1978
0.0227			0.0244		0.0925			0.0825		0.3118			0.3099		0.2292			0.1985		0.2188			0.182
0.0081	0.0205	0.0196	0.013		0.0245	0.0912	0.0788	0.1002		0.0292	0.4011	0.344	0.3536			0.2899	0.2573	0.2594			0.24	0.2263	0.236
	0.0053	0.0163	0.0279				0.092	0.0306				0.3545					0.2569					0.2332
0.0223	0.0167	0.0123	0.0203		0.1347	0.0603	0.0526	0.1026		0.4247	0.3558	0.3992	0.3251		0.2407	0.2552	0.261	0.2256		0.229	0.2375	0.2381	0.2156
	0.0159	0.0216	0.0282			0.0694	0.0929	0.1424			0.3644	0.402	0.3446			0.2262	0.2582	0.2483					0.2374
	0.0173	0.0138	0.0253			0.0787	0.0634	0.0998			0.3483	0.2953	0.3456			0.2541	0.2051	0.2432			0.237	0.1927	0.2295
0.0186
0.0178
0.0172	0.0241				0.0499					0.131					0.0883					0.0807
0.0198	0.0262	0.0268	0.0141		0.0728					0.3087					0.2122					0.198
0.021	0.0172	0.0193	0.0204		0.0603	0.0305				0.2285					0.2069					0.1974
0.0222		0.0203			0.0876	0.0895	0.1338	0.0479		0.2832	0.2913	0.4171	0.2562		0.1972	0.2269	0.247	0.2103		0.1864	0.2078	0.2268	0.197
0.0241	0.0276	0.0169			0.0731	0.0573	0.098	0.0704		0.2376	0.3251	0.4655	0.1064		0.1765	0.3042	0.2516	0.2063		0.1681	0.2288	0.2245	0.1916
0.0333		0.0168			0.0949		0.1296			0.3512		0.4191			0.2125		0.2309			0.1912
0.0197	0.0291	0.0246	0.026		0.0928	0.1019				0.3211	0.4617				0.1979	0.2973				0.1862
0.027	0.0263	0.0141	0.0159		0.1138		0.0799			0.3281		0.2994			0.2185		0.2219			0.2021		0.2054
0.0338	0.0144	0.0237	0.0272		0.0797	0.1268	0.1156	0.092		0.3085	0.4999	0.4193	0.3295		0.216	0.2983	0.259	0.2367		0.1973		0.2449	0.2205
0.0279		0.0219	0.0266		0.0933	0.0983	0.0637	0.0415		0.3524	0.4622	0.3457	0.3098		0.2462	0.2554	0.2035	0.2376		0.2077	0.2407	0.1907	0.2251
0.0165	0.0195	0.0153			0.1262	0.0787	0.1166	0.0811		0.3825	0.2889	0.4029	0.2865		0.2236		0.2479	0.2035		0.2063			0.1925
0.0241	0.0237	0.0197	0.022		0.1044		0.1027	0.0826		0.3459		0.3667	0.3297		0.2406		0.2355	0.2154		0.2248			0.204
0.0152		0.0228	0.0264		0.0732	0.0258	0.1122			0.3337		0.4286			0.2448		0.2511			0.228		0.2408
	0.0153	0.0218	0.0148		0.1377		0.0925	0.0788				0.4633	0.3674				0.2559					0.2135
0.024	0.0043	0.0038	0.0179		0.0727		0.0896	0.0757		0.3596		0.2032	0.2997		0.2577			0.2018		0.2441			0.1879
0.0306	0.0052	0.0218	0.0143			0.0811	0.0849	0.0814			0.3325	0.3722	0.3111			0.2601	0.2394	0.2024			0.2496		0.1945
0.0207		0.0286	0.0187		0.0907			0.0673		0.3544			0.2823		0.2093			0.2026		0.1886			0.1921
0.0193	0.0188	0.0256	0.0193		0.0976		0.044	0.0258		0.3409			0.2735		0.2137			0.23		0.201			0.2193
0.0116	0.0071	0.0184	0.0309		0.0853		0.1046	0.0844		0.245		0.2375	0.3117		0.1929			0.2118		0.183			0.2022
0.0145		0.0225			0.0829	0.0846	0.1083	0.0757		0.2886	0.355	0.4539	0.2969		0.1914	0.25	0.251	0.2057		0.1822	0.237	0.2356	0.1869
		0.0311			0.0609		0.1374	0.095		0.2624		0.4152	0.1923		0.1939		0.271			0.1854		0.2544
0.0172	0.0202	0.0205	0.0265		0.0594		0.1015			0.3012		0.4595			0.2071		0.2661			0.1971		0.2515
0.0178	0.0138		0.0115				0.1078					0.3246					0.2379					0.2246
0.0166	0.0157	0.0259	0.0179		0.0248	0.0731	0.097	0.0784			0.3203	0.4359	0.2842			0.2582	0.2456	0.2202				0.233	0.2119
	0.0241	0.0221			0.0739	0.0642		0.0767		0.2967	0.3914		0.3768		0.2245	0.3099		0.2178		0.213	0.2795		0.2049
0.024	0.0051				0.0845	0.077	0.0846	0.0707		0.3576	0.3414	0.3555	0.3251		0.2288	0.2511	0.255	0.2141		0.2102	0.2393	0.226	0.1926
		0.0335				0.0917	0.0536				0.3309	0.3002				0.2418	0.2126				0.2138	0.1918
	0.02	0.0235	0.0163		0.0899					0.393					0.2478					0.2354
	0.0187	0.0074					0.1593					0.4655					0.3111					0.2588
		0.0187	0.0115			0.0761	0.1009	0.0874			0.3234	0.4401	0.3996			0.2036	0.2505	0.2628			0.1925	0.2356	0.244
						0.0662					0.2998					0.2745
							0.0529	0.0545				0.403	0.2402				0.2641	0.1775				0.2424	0.1682

## Sheet: Survival rates
Survival rates
	2%DMSO	1G	2G	11G
3th instar	100	100	100	100
4th instar	80	75.5556	85.5556	83.3333
5th instar	74.4444	63.3333	82.2222	80
6th instar	71.1111	58.8889	80	77.7778
pre-pupa	67.7778	54.4444	72.2222	75.5556
pupa	66.6667	34.4444	54.4444	70
emergence	54.4444	28.8889	32.2222	60

## Sheet: Pupation and emergence rates
Pupation rate					Emergence rate
2%DMSO	1G	2G	11G		2%DMSO	1G	2G	11G
76.6667	30	53.3333	80		78.26	88.8889	56.25	100
46.6667	43.3333	53.3333	73.3333		71.4286	92.3077	56.25	77.2727
76.6667	30	56.6667	56.6667		91.3043	66.6667	64.7059	76.4706
